# Supplementary material for: Structural mechanism of bivalent histone H3K4me3K9me3 recognition by the Spindlin1/C11orf84 complex in rRNA transcription activation
Source: Nat Commun. 2021 Feb 11;12:949. doi: 10.1038/s41467-021-21236-x (PMC7878818; doi:10.1038/s41467-021-21236-x)
Supplement: Supplementary file 3 — Source Data [file 41467_2021_21236_MOESM3_ESM.xlsx]

## Sheet: Figure 1
	Figure 1b								Figure 1c							Figure 1d

## Sheet: Figure 3
	Figure 3b				Figure 3c								Figure 3d												Figure 3e															Figure 3f
		Mock	SPIN1 OE										Upper panel							Lower panel					Upper panel					Lower panel										CCK-8 assay data
	Repeat-1	1.02966	1.38137			Mock	C11orf84 KD	Spindlin1 KD			t-test		Mock	Spindlin1 KD	Spindlin1 KD + Spindlin1_WT	Spindlin1 KD + Spindlin1_Y98A	Spindlin1 KD + Spindlin1_F141A	Spindlin1 KD + Spindlin1_W62A/W72A							Mock	C11orf84 KD	C11orf84 KD + WT	C11orf84 KD + ∆ 253-280												Days	Mock					C11orf84 KD
	Repeat-2	0.8964	1.39786		Repeat-1	1.04994	0.436611	0.337342			p value		1.06333	0.354323	1.03954	0.757863	0.438163	0.515208							1.0401	0.154206	1.19741	0.349872												1	0.171334	0.179334	0.195334	0.183334	0.187334	0.175334	0.155334	0.175334	0.149334
	Repeat-3	1.1087	1.78119		Repeat-2	1.02002	0.541313	0.325176		Mock vs Spindlin1 KD	<0.0001		1.00239	0.42044	1.13789	0.800862	0.503509	0.625805							0.982009	0.1765	1.28843	0.764895												2	0.380666	0.348666	0.356666	0.402666	0.356666	0.244666	0.246666	0.246666	0.216666
					Repeat-3	0.989938	0.508698	0.317786		Mock vs C11orf84 KD	<0.0001		1.03884	0.408724	1.27893	0.8116	0.459052	0.636865							1.08008	0.243596	1.34482	0.488638												3	0.646666	0.724666	0.630666	0.670666	0.640666	0.388666	0.368666	0.396666	0.328666
																																								4	0.896666	1.01067	1.11067	1.11267	0.920666	0.468666	0.442666	0.588666	0.562666
	t-test	Mock vs Spindlin1 OE															t-test																							5	1.294	1.234	1.336	1.208	1.018	0.584	0.592	0.626	0.558
	p value	0.0164															p value											t-test
																Mock vs Spindlin1 KD	<0.0001											p value
																Spindlin1 KD vs Spindlin1 KD + WT	0.0005										Mock vs C11orf84 KD	<0.0001
																Spindlin1 KD vs Spindlin1 KD + Y98A	0.0001										C11orf84 KD vs C11orf84 KD + WT	<0.0001
																Spindlin1 KD vs Spindlin1 KD + F141A	0.0612										C11orf84 KD vs C11orf84 KD + ∆ 253-280	0.0516
																Spindlin1 KD vs Spindlin1 KD + W62A/W72A	0.0107																							Statistical analysis of CCK-8 assay
																																								Two way ANOVA test								Dunnett's multiple comparisons test
																																								Two-way RM ANOVA	Matching: Both factors
																																								Assume sphericity?	No							Number of families	5
																																								Alpha	0.05							Number of comparisons per family	2
																																																Alpha	0.05
																																								Source of Variation	% of total variation	P value	P value summary	Significant?	Geisser-Greenhouse's epsilon
																																								Row Factor	68.05	<0.0001	****	Yes	0.492			Dunnett's multiple comparisons test	Mean Diff.
																																								Column Factor	19.15	<0.0001	****	Yes	0.9551
																																								Row Factor x Column Factor	10.13	0.0001	***	Yes	0.2497			Row 1
																																								Subject x Row Factor	0.725							Mock vs. C11orf84 KD	0.0184
																																								Subject x Column Factor	0.2545							Mock vs. SPIN1 KD	0.0096
																																								Subject	0.452
																																																Row 2
																																								ANOVA table	SS	DF	MS	F (DFn, DFd)	P value			Mock vs. C11orf84 KD	0.1292
																																								Row Factor	4.804	4	1.201	F (1.968, 7.872) = 375.5	P<0.0001			Mock vs. SPIN1 KD	0.106
																																								Column Factor	1.352	2	0.6758	F (1.910, 7.641) = 301.0	P<0.0001
																																								Row Factor x Column Factor	0.715	8	0.08938	F (1.998, 7.992) = 32.67	P=0.0001			Row 3
																																								Subject x Row Factor	0.05118	16	0.003199					Mock vs. C11orf84 KD	0.3028
																																								Subject x Column Factor	0.01796	8	0.002246					Mock vs. SPIN1 KD	0.202
																																								Subject	0.03191	4	0.007978
																																								Residual	0.08754	32	0.002736					Row 4
																																																Mock vs. C11orf84 KD	0.4872
																																								Data summary								Mock vs. SPIN1 KD	0.402
																																								Number of columns (Column Factor)	3
																																								Number of rows (Row Factor)	5							Row 5
																																								Number of subjects (Subject)	5							Mock vs. C11orf84 KD	0.6496
																																								Number of missing values	0							Mock vs. SPIN1 KD	0.4456
[truncated: 6 more columns]

## Sheet: Figure 4
	Figure 4a (ChIP-qPCR)																Figure 4b							Figure 4c
	Spindlin1 ChIP								H3K9me3 ChIP																Mock			Spindlin1 KD			Spindlin1 KD + Spindlin1_WT			Spindlin1 KD + Spindlin1_F141A			Spindlin1 KD + Spindlin1_W62A/W72A
		Mock			Spindlin 1 OE					Mock			Spindlin 1 OE											Promter	1.1227	1.11224	1.25258	0.604132	0.456291	0.424948	1.21831	0.942498	0.849052	0.57294	0.52021	0.483872	0.626455	0.66346	0.514679
	H1	0.022726	0.045481	0.03342	0.0596792	0.0477259	0.0708987		H1	0.190927	0.242014	0.171676	0.183319	0.177341	0.181792									H4	1.03084	0.94278	1.29953	0.500095	0.483757	0.561599	1.17723	0.945085	1.22352	0.426665	0.436237	0.443758	0.358216	0.567927	0.699166
	H4	0.122166	0.114046	0.098749	0.223131	0.200293	0.225372		H4	0.161524	0.161424	0.103761	0.13246	0.135494	0.126061									H8	1.08145	1.29781	1.04738	0.438689	0.447431	0.376403	1.08505	1.02803	1.04054	0.420931	0.564141	0.397758	0.710221	0.643867	0.699906
	H8	0.038124	0.034971	0.041205	0.0641704	0.0689993	0.0737168		H8	0.108799	0.124145	0.169488	0.103247	0.121023	0.120415
	H13	0.059471	0.059999	0.05402	0.146986	0.126238	0.125686		H13	0.158931	0.154177	0.190947	0.124964	0.127069	0.122794
	H18	0.095228	0.092439	0.086829	0.163128	0.149704	0.181332		H18	0.289362	0.304819	0.341232	0.242966	0.21142	0.238077
	H27	0.052874	0.037333	0.030592	0.0645719	0.0478573	0.0743767		H27	0.25778	0.277617	0.291602	0.231778	0.259503	0.259043
	H42	0.097629	0.09424	0.105414	0.117417	0.108802	0.123146		H42	0.262739	0.263436	0.317158	0.226742	0.206132	0.224416
	Promoter	0.118257	0.103019	0.120476	0.183669	0.180644	0.191444		Promoter	0.323543	0.23868	0.304704	0.215025	0.2971	0.249216
	HP1g ChIP								H3K4me3 ChIP
		Mock			Spindlin1 OE					Mock			Spindlin1 OE
	H1	0.053236	0.049619	0.051719	0.0300071	0.0359374	0.0343693		H1	0.08829	0.099657	0.098508	0.155006	0.14558	0.168509
	H4	0.042434	0.039851	0.041354	0.0183554	0.0193798	0.0137173		H4	0.158655	0.158016	0.145153	0.229595	0.268705	0.257969
	H8	0.03896	0.038758	0.041449	0.025586	0.0239468	0.019615		H8	0.087771	0.086355	0.084151	0.081132	0.0809034	0.100315
	H13	0.079972	0.077591	0.078853	0.0630724	0.0515297	0.0480522		H13	0.067508	0.050814	0.043818	0.0858003	0.100575	0.0917204
	H18	0.126157	0.12667	0.13899	0.042927	0.0422364	0.0445222		H18	0.139189	0.115072	0.115446	0.217662	0.219815	0.205279
	H27	0.116519	0.103195	0.127723	0.0353263	0.0390392	0.045832		H27	0.048356	0.044988	0.064882	0.103671	0.0946141	0.0973804
	H42	0.132808	0.148792	0.122028	0.04201	0.0405352	0.0423213		H42	0.078292	0.076057	0.085326	0.120047	0.125169	0.112667
	Promoter	0.143181	0.154409	0.15345	0.0489677	0.047412	0.05457		Promoter	0.157475	0.137083	0.157468	0.281085	0.264201	0.244221

## Sheet: Supplementary Figure 1
	Supplementary Figure 1c

## Sheet: Supplementary Figure 3
	Supplementary Figure 3f

## Sheet: Supplementary Figure 5
	Supplementary Figure 5c
	U2OS					HEK293T
	SPIN1	102.102	95.92	105.001		SPIN1	105.004	99.3894	103.003
	SPIN2A	0.326515	0.248864	0.782223		SPIN2A	0.426034	0.229136	0.798927
	SPIN2B	9.00832	8.32522	11.9673		SPIN2B	16.3301	18.1388	13.2294
	SPIN3	8.82501	8.98627	5.22937		SPIN3	15.8569	15.2687	14.2239
	SPIN4	8.21093	7.72049	11.229		SPIN4	7.65911	8.20342	10.3838
			t-test					t-test
			p value					p value
		SPIN1 vs SPIN2A	<0.0001				SPIN1 vs SPIN2A	<0.0001
		SPIN1 vs SPIN2B	<0.0001				SPIN1 vs SPIN2B	0.0001
		SPIN1 vs SPIN3	<0.0001				SPIN1 vs SPIN3	<0.0001
		SPIN1 vs SPIN4	<0.0001				SPIN1 vs SPIN4	<0.0001
